# Supplementary material for: Nitric oxide is a host cue for Salmonella Typhimurium systemic infection in mice
Source: Commun Biol. 2023 May 9;6:501. doi: 10.1038/s42003-023-04876-1 (PMC10169850; doi:10.1038/s42003-023-04876-1)
Supplement: Supplementary file 4 — Supplementary Data 1 [file 42003_2023_4876_MOESM4_ESM.xlsx]

## Sheet: Fig. 1
Fig. 1a									Fig. 1b
hpi/Nitrite (μM)	RAW264.7 cells			U937 cells					hpi/CFUs (×105) / well	RAW264.7 cells			U937 cells
0	0.19	0.08	0.14	0.12	0.09	0.06			0	4.21	10.45	2.24	6.15	8.12	4.18
2	1.65	1.86	1.42	0.25	0.19	0.22			2	6.78	11.62	0.36	5.04	7.41	3.38
4	4.97	7.21	5.42	0.34	0.23	0.36			4	21.7	24.82	20.22	6.35	7.83	4.87
8	15.3	13.83	17.26	0.76	0.92	0.84			8	80.28	75.11	73.92	15.73	22.01	13.45
12	16.91	18.45	12.52	0.84	0.89	0.91			16	113.42	100.02	107.92	16.38	21.86	10.91
16	19.84	22.58	18.6	0.79	0.85	0.92			20	144.08	109.59	142.34	15.22	16.96	13.48
24	21.21	18.52	18.67	0.82	0.76	0.94			24	96.05	122.61	92.89	4.23	3.39	3.07
Fig. 1c
	log2 (R8/Con)	log2 (U8/Con)
ssrB	6.27471	3.80519
ssrA	6.01002	3.8541
ssaB	10.2761	7.60733
ssaC	8.49281	6.62613
ssaD	7.58168	5.3143
ssaE	11.6874	7.83289
sseA	11.4421	9.69864
sseB	9.54398	6.74717
sscA	6.57487	5.35191
sseC	8.73714	5.43289
sseD	6.45843	4.24755
sseE	7.82724	5.37445
sscB	4.28303	3.04667
sseF	2.96625	2.25942
sseG	1.0895	2.06316
ssaG	9.39038	3.86948
ssaH	6.32467	3.57265
ssaI	9.49935	5.79994
ssaJ	8.10886	6.1061
ssaK	7.52743	4.16792
ssaL	4.67197	3.46976
ssaM	9.13505	5.78581
ssaV	5.64731	3.49301
ssaN	4.1478	2.78701
ssaO	4.84845	1.2916
ssaP	6.35757	1.81558
ssaQ	4.33142	1.40926
ssaR	6.62223	5.57074
ssaS	4.70703	4.90857
ssaT	8.04546	5.43659
ssaU	6.55557	3.53854
sifA	6.43972	4.40518
sifB	9.6148	5.75964
sseJ	7.45475	4.80653

## Sheet: Fig. 2
Fig. 2a								Fig. 2b								Fig. 2c
Relative ssaG expression after infetion of RAW264.7 cells								Relative ssaG expression after infetion of mouse primary peritoneal macrophages								Relative ssaG expression after infetion of peritoneal macrophages obtained from wild-type mouse and iNOS-/- mouse
Hours post-infection	untreated			+L-NMMA				Hours post-infection	untreated			+L-NMMA				Hours post-infection	C57BL/6			iNOS-/-
4	13.52	15.18	26.91	4.21	3.75	2.32		4	10.56	12.2	8.94	4.21	2.75	6.32		4	6.54	7.18	9.9	3.45	2.52	3.58
8	21.07	29.19	23.15	4.43	3.17	5.47		8	17.51	10.92	16.12	4.34	5.49	5.29		8	9.53	10.89	12.12	2.95	3.27	2.64
12	21.84	25.09	16.45	5.78	6.64	2.36		12	16.33	16.86	9.03	5.39	3.56	4.63		12	15.2	14.86	8.07	2.23	2.51	2.58
16	26.75	16.52	15.33	4.97	5.4	4.54		16	14.24	12.41	9.72	4.85	6.57	2.04		16	14.22	14.41	8.72	2.42	1.62	2.6
20	28.73	16.79	16.66	3.77	5.69	4.81		20	14.73	10.35	13.26	2.21	5.01	5.24		20	14.71	12.39	13.26	3.81	3.76	2.42
24	13.56	19.02	16.92	3.18	4.24	3.15		24	12.35	7.86	9.33	2.14	4.79	3.62		24	15.37	7.86	14.33	3.35	2.94	2.74
Fig. 2d								Fig. 2e								Fig. 2f
Relative ssaG expression after infetion of peritoneal macrophages obtained from iNOS-/- mouse								Increase in bacterial burden of wild-type in RAW264.7 cells (fold relative to 2 hpi)								Increase in bacterial burden of wild-type in peritoneal macrophages (fold relative to 2 hpi)
Hours post-infection	untreated			+ 20 μM NO				Hours post-infection	untreated			+L-NMMA				Hours post-infection	untreated			+L-NMMA
4	1.66	2.35	1.41	3.48	2.21	2.26		4	1.18	1.95	1.38	1.28	1.09	0.98		4	1.68	2.44	1.29	1.13	1.24	1.12
8	1.62	1.24	1.9	3.21	2.36	2.25		8	3.42	4.31	2.63	1.48	1.13	1.07		8	4.21	3.36	4.52	2.12	1.56	1.378
16	2.98	3.27	3.31	4.6	5.79	6.47		12	8.38	7.64	6.42	2.17	3.55	2.21		12	6.86	6.23	7.65	5.46	3.35	3.65
24	3.24	3.37	3.34	4.97	4.63	5.1		16	5.51	8.32	11.84	9.19	6.22	7.64		16	6.1	7.56	9.52	13.36	8.53	9.69
								20	5.07	4.24	8.16	14.43	10.25	13.01		20	5.54	4.23	4.75	13.21	16.89	13.53
								24	5.82	4.01	8.07	16.13	5.96	14.79		24	5.3	5.11	4.59	25.67	26.32	16.5
Fig. 2g
Bacteria per RAW264.7 cells
2 h		4 h		8 h		12 h		16 h		20 h		24 h
-	+	-	+	-	+	-	+	-	+	-	+	-	+
3	1	1	1	4	4	4	2	11	15	5	11	4	12
3	3	2	2	5	4	16	2	4	11	16	20	14	15
1	2	1	1	1	1	6	2	4	4	9	13	17	26
2	4	1	1	9	2	9	2	16	5	12	10	9	19
2	2	4	1	5	3	14	5	18	10	9	21	16	21
2	2	1	4	8	1	6	2	18	13	7	18	16	16
2	1	2	1	2	2	6	2	5	8	13	16	13	29
4	1	1	5	9	2	15	6	17	6	5	16	7	21
1	1	2	3	9	1	12	3	18	9	7	13	18	25
2	1	2	5	6	4	16	7	8	10	13	14	18	15
2	1	2	1	9	2	16	7	5	10	12	19	20	13
2	1	2	1	4	2	14	6	2	14	4	20	7	16
1	3	2	1	6	3	10	3	13	13	15	21	5	2
2	1	2	1	9	5	5	6	3	13	9	10	14	2
1	1	2	1	9	3	7	3	5	9	15	12	11	25
4	1	1	1	7	5	12	2	3	8	4	22	20	22
4	2	9	1	12	5	2	5	9	3	4	19	19	29
2	1	4	1	6	4	10	2	17	10	11	18	8	18
3	2	1	1	4	1	9	6	2	14	11	42	15	23
3	3	2	1	9	4	9	5	5	12	16	19	17	20
1	2	2	1	10	1	8	3	11	3	10	16	13	18
4	2	7	1	4	2	7	6	18	8	11	22	4	46
6	1	1	1	4	3	12	4	6	14	9	18	18	11
3	2	1	1	8	2	13	6	17	9	12	21	9	39
1	3	1	1	7	2	12	7	18	10	5	3	17	16
1	1	2	1	8	1	3	6	8	6	14	5	14	25
2	1	2	1	3	5	12	4	9	14	13	36	17	27
2	3	1	1	9	1	10	7	8	15	4	10	9	13
2	1	2	1	7	5	14	6	11	14	2	21	10	24
3	3	1	1	5	5	3	7	15	11	3	12	8	14
1	4	1	1	3	2	6	2	17	9	5	13	7	19
2	3	2	1	7	4	7	7	14	12	7	15	18	13
1	4	1	1	5	5	14	5	8	9	13	28	17	27
3	1	1	1	1	3	11	5	6	12	12	41	15	20
3	1	2	1	8	1	7	3	10	9	16	12	20	16
2	3	1	1	8	2	8	1	2	11	14	20	5	17
2	2	1	1	2	3	10	6	13	12	10	11	10	24
3	1	2	1	6	1	2	5	12	3	11	19	19	17
1	3	1	4	6	2	8	6	9	5	19	11	10	14
2	4	6	2	4	4	11	6	15	7	5	16	13	19
3	3	1	2	4	4	9	5	18	11	12	22	6	28
2	1	1	2	9	4	10	2	12	8	6	10	6	28
3	2	1	3	3	2	11	2	4	11	14	16	6	15
3	1	1	1	7	4	12	2	2	7	15	16	20	30
1	2	2	2	5	1	6	6	13	4	6	19	20	17
1	1	6	1	2	5	7	4	1	11	2	18	9	10
1	2	2	1	7	3	8	3	16	11	11	11	16	18
1	1	4	1	6	5	2	2	2	9	16	11	4	24
1	2	1	1	8	1	15	5	7	5	14	17	5	29
1	1	2	1	6	3	5	2	9	13	15	16	4	12
Fig. 2h										Fig. 2i								Fig. 2j
Increase in bacterial burden of wild-type in peritoneal macrophages obtained from wild-type mouse and iNOS-/- mouse (fold relative to 2 hpi)										Increase in bacterial burden of wild-type in peritoneal macrophages obtained from iNOS-/- mouse (fold relative to 2 hpi)								Increase in bacterial burden of ssrB mutant in RAW264.7 cells (fold relative to 2 hpi)
Hours post-infection	C57BL/6			iNOS-/-						Hours post-infection	untreated			+ 20 μM NO					Hours post-infection	untreated			+L-NMMA
4	1.53	1.49	1.85	1.14	1.37	1.19				4	1.24	1.03	0.96	1.42	1.53	1.39			4	1.1	1.3	1.42	1.32	1.02	1.41
8	2.02	3.81	2.94	1.26	1.67	1.25				8	1.38	1.45	2.15	2.36	2.98	3.09			8	1.25	0.82	1.58	1.23	1.26	1.87
12	4.43	5.18	6.76	2.94	2.31	1.87				12	3.09	2.41	2.275	4.52	5.24	4.16			12	1.22	1.36	1.65	2.37	3.56	2.56
16	5.38	6.24	13.81	8.04	8.28	9.76				16	6.85	7.98	11.63	4.21	3.32	4.25			16	0.85	0.96	1.74	5.67	4.33	6.43
20	8.97	7.52	4.77	9.13	16.91	12.23				20	11.16	18.46	13.56	5.37	5.47	6.41			20	0.93	1.42	2.03	5.23	5.43	8.123
24	6.95	5.49	5.8	12.15	20.03	14.19				24	15.17	16.32	17.65	4.54	8.51	4.23			24	1.23	0.95	1.79	6.56	8.12	6.96
Fig. 2k
Bcteria CFUs in mouse liver and spleen (i.p. infection)
	Liver (log10 (CFU /g organ))				Spleen (log10 (CFU /g organ))
Days post-infection	C57BL/6		iNOS-/-		C57BL/6		iNOS-/-
1	1.32	1.63	0.69	0.23	3.14	3.63	2.26	1.26
2	3.36	3.29	2.68	2.1	4.48	4.29	2.42	2.14
3	3.73	3.86	3.11	3.02	4.59	4.86	3.54	2.23
4	4.77	4.89	4.09	4.63	5.46	4.89	5.56	5.62
5	4.98	4.65	5.9	5.22	5.84	5.65	6.49	6.18
6	4.61	4.74	6.05	5.85	5.75	5.61	6.17	6.53
7	4.56	4.68	6.31	6.79	5.89	5.74	6.26	6.82
8	4.09	4.52	6.45	6.87	5.33	5.53	7.31	7.46
9	4.27	4.33	6.02	6.16	5.77	5.28	7.24	7.21
10	4.19	4.24	5.91	6.24	4.9	5.24	7.27	7.32
11	4.39	4.12	5.88	6.09	4.79	4.92	7.09	7.13

## Sheet: Fig. 3
Fig. 3a
Fold change in intracellular ssrA gene transcription (relative to that in RPMI medium)
RAW264.7 cells, 8 hpi								U937 cells, 8 hpi
wild-type	P1150::PssrA	PsinR::PssrA	PyfiR::PssrA	PaceB::PssrA	PphnA::PssrA	P0658::PssrA	P2773::PssrA	wild-type
27.52	4.32	9.02	12.47	13.76	22.79	45.26	78.63	6.7
34.23	6.94	8.13	15.21	15.53	25.31	39.23	75.57	8.64
23.69	3.57	9.45	11.54	17.92	21.37	48.69	66.86	7.52
Fig. 3b
Increase in bacterial burden (RAW264.7 cells; 16 h/2 h)
wild-type	P1150::PssrA	PsinR::PssrA	PyfiR::PssrA	PaceB::PssrA	PphnA::PssrA	P0658::PssrA	P2773::PssrA
10.63	3.65	4.12	5.43	5.13	7.54	13.24	18.12
9.86	3.51	3.54	4.25	5.72	8.21	10.86	23.81
7.64	3.23	4.19	3.82	4.35	6.57	12.08	19.2
Fig. 3c
Increase in bacterial burden (PMs; 16 h/2 h)
wild-type	P1150::PssrA	PsinR::PssrA	PyfiR::PssrA	PaceB::PssrA	PphnA::PssrA	P0658::PssrA	P2773::PssrA
5.13	2.05	2.43	2.77	3.16	4.25	7.42	10.27
4.56	2.31	3.15	3.09	2.74	4.92	5.15	8.36
5.07	2.85	2.52	3.42	3.88	3.79	6.46	11.28
Fig. 3d
	Number of mice										Survival (%)
Days after infection	wild-type	P1150::PssrA	PsinR::PssrA	PyfiR::PssrA	PaceB::PssrA	PphnA::PssrA	P0658::PssrA	P2773::PssrA		Days after infection	wild-type	P1150::PssrA	PsinR::PssrA	PyfiR::PssrA	PaceB::PssrA	PphnA::PssrA	P0658::PssrA	P2773::PssrA
0	15	15	15	15	15	15	15	15		0	100	100	100	100	100	100	100	100
1	15	15	15	15	15	15	15	15		1	100	100	100	100	100	100	100	100
2	15	15	15	15	15	15	12	13		2	100	100	100	100	100	100	80	86.6667
3	15	15	15	14	15	14	9	7		3	100	100	100	93.3333	100	93.3333	60	46.6667
4	11	15	15	12	15	14	8	2		4	73.3333	100	100	80	100	93.3333	53.3333	13.3333
5	8	15	15	10	12	9	3	0		5	53.3333	100	100	66.6667	80	60	20	0
6	3	15	13	10	10	6	1	0		6	20	100	86.6667	66.6667	66.6667	40	6.66667	0
7	3	15	13	10	8	6	1	0		7	20	100	86.6667	66.6667	53.3333	40	6.66667	0
8	1	14	10	8	8	2	0	0		8	6.66667	93.3333	66.6667	53.3333	53.3333	13.3333	0	0
9	1	12	10	8	7	2	0	0		9	6.66667	80	66.6667	53.3333	46.6667	13.3333	0	0
10	0	12	10	7	4	2	0	0		10	0	80	66.6667	46.6667	26.6667	13.3333	0	0
11	0	12	10	6	4	2	0	0		11	0	80	66.6667	40	26.6667	13.3333	0	0
12	0	11	10	6	4	0	0	0		12	0	73.3333	66.6667	40	26.6667	0	0	0
13	0	11	10	6	4	0	0	0		13	0	73.3333	66.6667	40	26.6667	0	0	0
14	0	11	10	6	4	0	0	0		14	0	73.3333	66.6667	40	26.6667	0	0	0
15	0	11	9	6	4	0	0	0		15	0	73.3333	60	40	26.6667	0	0	0
16	0	11	9	6	3	0	0	0		16	0	73.3333	60	40	20	0	0	0
17	0	11	9	6	3	0	0	0		17	0	73.3333	60	40	20	0	0	0
18	0	11	9	6	3	0	0	0		18	0	73.3333	60	40	20	0	0	0
19	0	11	9	6	3	0	0	0		19	0	73.3333	60	40	20	0	0	0
20	0	11	9	6	3	0	0	0		20	0	73.3333	60	40	20	0	0	0
Fig. 3e
Liver (log10 (CFU /g organ))									Liver (log10 (CFU /g organ))
wild-type	P1150::PssrA	PsinR::PssrA	PyfiR::PssrA	PaceB::PssrA	PphnA::PssrA	P0658::PssrA	P2773::PssrA		wild-type	P1150::PssrA	PsinR::PssrA	PyfiR::PssrA	PaceB::PssrA	PphnA::PssrA	P0658::PssrA	P2773::PssrA
4.1	2.29167	2.08772	2.90351	3.17544	3.46711	3.89605	4.61667		5.56	2.92	2.63	3.84	4.21	5.15	5.26	6.32
4.32	2.60276	1.97655	3.28966	3.74759	4.20552	3.81628	4.50317		5.34	1.15	2.91	4.05	4.65	5.27	4.69	5.59
4.74	0	0	3.51917	2.97254	4.44933	4.70891	4.95881		4.86	0	0	3.63	5.17	4.56	5.86	6.15
3.59	0	0	1.65778	3.13778	4.71644	5.37422	5.21178		4.15	0	0	1.82	3.62	5.52	5.32	5.69
4.15	0	3.01973	2.51695	3.81356	3.59249	5.12179	5.58886		5.13	0	3.01	4.55	3.85	3.58	5.5	5.96
3.63	2.74	3.31	3.36	1.85	4.34	4.69	4.56		5.02	2.21	3.32	4.42	3.23	4.77	5.41	3.81
4.32	1.31	2.12	0	3.39			5.48		5.27	2.02	2.27	0	4.25			6.44
4.23		3.34	2.65						5.32		3.24	3.21
0 indicate no batceria in mouse liver or spleen.

## Sheet: Fig. 4
Fig. 4a
Fold change in intracellular phoP gene transcription (RAW264.7 cells or PMs at 16 hpi relative to that in RPMI mediumm)
RAW264.7 cells			PMs
untreated	+L-NMMA		untreated	+L-NMMA
13.13	4.36		7.57	3.81
11.62	3.64		9.23	5.36
15.1	6.45		6.08	3.02
Fig. 4b							Fig. 4c			Fig. 4d
Fold change in ssaG gene transcription (relative to wild-type)							Fold change in phoP and phoQ gene transcription in N-minimal medium under low oxygen conditions (relative to untreated)			Fold change in phoP and phoQ gene transcription in N-minimal medium under hogh oxygen conditions (relative to untreated)
ΔphoP/ wt							phoP	phoQ		phoP	phoQ
RAW264.7 cells, 16 hpi		PMs 16 hpi					4.94	3.73		0.937	0.929
untreated	+L-NMMA	untreated	+L-NMMA				3.09	2.87		1.388	1.004
0.057	0.016	0.038	0.023				3.65	3.11		1.047	1.108
0.026	0.073	0.04	0.064
0.054	0.089	0.063	0.136

## Sheet: Fig. 5
Fig. 5a
Fold change in intracellular fnr gene transcription (RAW264.7 cells relative to that in RPMI mediumm)
Hours post-infection	untreated			+L-NMMA
4	6.36	8.79	9.24	2.39	2.75	4.32
8	10.45	12.65	14.41	2.67	3.06	3.56
12	15.4	10.15	8.63	3.05	3.29	3.8
16	14.39	5.34	15.72	3.21	3.45	2.69
20	8.25	14.63	15.54	2.56	2.82	2.23
24	14.23	10.22	12.31	1.49	2.48	2.11
Fig. 5b
Fold change in phoP and ssaG gene transcription (relative to WT)
	Δfnr/ WT			WT+pFNR/ WT
phoP	0.563	0.622	0.489	2.313	4.215	1.994
ssaG	0.125	0.033	0.116	4.202	5.692	4.45
Fig. 5c
Fold change in phoP and ssaG gene transcription (relative to WT)
phoP						ssaG
WT+NO	Δfnr	Δfnr+NO	WT+pFNR	WT+pFNR+NO		WT+NO	Δfnr	Δfnr+NO	WT+pFNR	WT+pFNR+NO
3.59	0.44	0.54	2.31	3.25		9.54	0.16	0.09	4.23	23.12
2.38	0.69	0.56	4.21	4.56		9.69	0.14	0.19	5.69	15.41
2.34	0.51	0.7	1.39	5.21		5.63	0.13	0.13	8.45	18.25
Fig. 5d						Fig. 5e
Increase in bacterial burden(RAW264.7 cells; 16 h/2 h)
WT	Δfnr	WT+pFNR
10.23	2.32	11.26
8.56	1.45	14.52
9.26	1.09	15.36
Fig. 5f
Fold enrichment of the promoter region DNA (FNR-ChIP /Mock-ChIP)
PphoPQ	3.23	3.75	4.71
PssrA	1.33	1.47	1.19
PssrB	1.19	1.51	0.87
PhmpA	3.69	5.89	6.13
Fig. 5g
Fold change in fnr and ssaG gene transcription (relative to 0 μM)
	low O2						high O2
NO (μM)	ssaG			fnr			ssaG			fnr
0	1	1	1	1	1	1	1	1	1	1	1	1
10	2.53	3.16	2.83	5.54	6.25	5.14	0.92	0.79	0.84	6.52	6.28	6.13
20	3.85	5.02	4.14	7.42	8.48	6.33	0.78	0.76	0.65	8.41	10.47	6.33
40	8.64	9.84	9.16	20.32	16.51	18.23	0.76	0.62	0.82	22.31	19.56	18.17
100	2.68	2.31	1.58	18.49	16.4	14.13	0.43	0.46	0.54	18.53	14.46	19.15
200	1.12	1.09	0.41	1.53	1.26	1.19	0.37	0.32	0.41	2.53	1.26	1.19
Fig. 5h
NO (μM)/ FNR orotein concentration (μM)	0			10			20			40			100			200
Total Fnr	2.0425	1.82083	1.515	8.05833	4.13917	3.41417	12.08	8.45417	7.17833	12.0758	11.4092	10.8075	8.05667	10.7233	10.0725	2.04417	3.20417	2.97083
Residual Fnr	2.0425	1.82083	1.515	6.80833	2.88917	2.16417	9.58	5.95417	4.67833	7.07583	6.40917	5.8075	-4.44345	-1.77667	-2.4275	-22.9558	-21.7958	-22.0292
NO (μM)/ FNR protein molecular number (N)	0			10			20			40			100			200
Total Fnr	2451	2185	1818	9670	4967	4097	14496	10145	8614	14491	13691	12969	9668	12868	12087	2453	3845	3565
Residual Fnr	2451	2185	1818	6670	1967	2097	8496	4145	8614	2491	4691	969	-10332.1	-18132	-18913	-57547	-56155	-56435

## Sheet: Supplementary Fig. 1
Supplementary Fig. 1a					Supplementary Fig. 1b					Supplementary Fig. 1c
hpi/ Nitrite (μM)	THP-1 cells				Nitrite (μM)	RAW264.7 cells	U937 cells			hpi/ Nitrite (μM)	mouse BMDMs			human PBMCs
0	0.09	0.15	0.14			33.2	0.75			0	0.15	0.07	0.11	0.2	0.08	0.16
8	0.69	1.04	0.52			26.4	0.68			8	6.5	7.62	8.78	1.25	1.32	1.42
16	0.81	0.94	1.36			28.7	0.48			16	10.78	12.79	11.94	1.83	1.96	1.71
24	0.73	1.66	1.15							24	15.07	18.13	12.49	2.65	2.46	2.77
Supplementary Fig. 1d
hpi/CFUs (×105) / well	mouse BMDMs			human PBMCs
0	3.75	6.33	7.06	3.02	3.54	5.91
8	15.33	9.15	11.32	5.7	6.26	3.49
16	19.5	21.39	13.71	4.55	5.86	3.45
24	27.71	16.64	14.13	7.54	9.08	5.62
Supplementary Fig. 1e
	R8/Con			U8/Con
ssrA	24.48	28.69	16.87	8.92	6.67	5.57
ssrB	46.36	34.42	42.75	10.33	16.21	12.72
sipC	160.46	134.84	112.54	44.17	35.84	31.79
ssaE	215.26	198	164.55	22.91	19.22	20.82
sscA	41.13	32.23	32.15	14.15	10.41	11.68
sifA	98.66	123.8	110.87	24.04	15.87	13.46
ssaV	34.9	37.91	42.05	7.3	9.93	6.89

## Sheet: Supplementary Fig. 2
Supplementary Fig. 2a										Supplementary Fig. 2c
	RAW264.7 cells		PMs							Fold change in SPI-2 gene transcription in N-minimal medium (relative to wild-type)
Bacteria CFU/ well	untreated	+L-NMMA	untreated	+L-NMMA							ΔssrB/ wild-type
	180000	130000	300000	330000						ssaG	0.033	0.007	0.021
	190000	200000	400000	340000						sifA	0.076	0.032	0.016
	110000	170000	320000	380000						sipC	0.004	0.02	0.009
										ssaE	0.011	0.027	0.013
Supplementary Fig. 2d										sscA	0.008	0.006	0.012
	Number of mice				Survival (%)					ssaV	0.018	0.041	0.023
Days after infection	C57BL/6 (n=9)	iNOS-/-(n=10)		Days after infection	C57BL/6 (n=9)	iNOS-/-(n=10)
0	9	10		0	100	100
1	9	10		1	100	100
2	9	10		2	100	100
3	9	10		3	100	100
4	9	10		4	100	100
5	9	10		5	100	100
6	9	8		6	100	80
7	9	5		7	100	50
8	9	4		8	100	40
9	9	2		9	100	20
10	9	2		10	100	20
11	9	2		11	100	20
12	9	2		12	100	20
13	9	2		13	100	20
14	9	1		14	100	10
15	9	1		15	100	10
16	9	1		16	100	10
17	9	0		17	100	0
18	9	0		18	100	0
19	9	0		19	100	0
20	9	0		20	100	0
Supplementary Fig. 2e
Bcteria CFUs in mouse liver and spleen (i.p. infection) at day 2 post-infection
Liver (log10 (CFU /g organ))		Spleen (log10 (CFU /g organ))
C57BL/6 WT	iNOS-/-	C57BL/6 WT	iNOS-/-
3.09	2.54	3.34	2.66
3.16	2.67	3.61	3.29
2.77	3.05	3.38	3.22
3.25	2.31	3.84	3.07
2.89	2.75	3.42	3.19

## Sheet: Supplementary Fig. 3
Supplementary Fig. 3a																Supplementary Fig. 3b
Fold change in intracellular ssaG, ssaE, sscA, sifA gene transcription (RAW264.7 cell at 8 hpi relative to that in RPMI medium)																Death of RAW264.7 cells (%) after S. Typhimurium wild-type infection
	ssaE			sscA			ssaG			sifA						8 h	16 h	24 h
wild-type	109.39	98.34	88.43	46.52	36.14	32.3	73.53	55.31	56.82	37.42	36.45	25.76				14.6	25.7	43.5
P1150::PssrA	15.09	12.31	11.35	7.87	6.45	5.48	10.5	7.89	5.74	6.73	4.56	5.13				12.8	20.4	34.3
PsinR::PssrA	33.93	27.31	24.54	11.18	15.69	13.26	15.7	14.32	12.27	9.55	12.13	17.32				15.4	23.2	39.6
PyfiR::PssrA	49.57	52.13	38.02	20.08	15.63	18.76	31.45	26.34	25.65	19.78	18.23	13.47
PaceB::PssrA	54.7	45.32	34.78	25.26	27.45	21.35	35.6	29.36	29.17	26.83	22.31	29.1
PphnA::PssrA	90.59	78.96	76.98	42.52	46.39	39.74	57.64	69.52	57.85	36.15	39.54	33.47
P0658::PssrA	140.16	120.31	103.1	59.6	46.32	47.09	84.09	80.21	63.1	55.93	55.17	52.1
P2773::PssrA	201.79	145.63	168.22	114.02	132.84	145.67	145.12	124.3	100.04	92.81	118.02	86.38
Supplementary Fig. 3c
Hours post-incubation / OD600	wild-type			P1150::PssrA			PsinR::PssrA			PyfiR::PssrA			PaceB::PssrA
0	0.1238	0.126	0.1255	0.1146	0.1159	0.116	0.1149	0.1155	0.1164	0.118	0.117	0.1175	0.1182	0.1186	0.1198
0.5	0.1436	0.1458	0.1459	0.1331	0.1346	0.1346	0.1336	0.1337	0.1347	0.1392	0.1373	0.138	0.1385	0.1385	0.1394
1	0.1735	0.1811	0.181	0.1634	0.1674	0.1675	0.1641	0.1665	0.1682	0.1713	0.171	0.173	0.1704	0.1709	0.1737
1.5	0.2307	0.2431	0.2428	0.2136	0.2182	0.2199	0.2138	0.2183	0.2184	0.2266	0.2258	0.2275	0.2238	0.2254	0.2279
2	0.3007	0.3183	0.3183	0.2858	0.2938	0.2965	0.2877	0.2956	0.2979	0.302	0.3057	0.3069	0.2969	0.303	0.3049
2.5	0.3619	0.3836	0.3848	0.3503	0.3584	0.3713	0.3556	0.3714	0.3762	0.3713	0.3848	0.3858	0.3653	0.3798	0.381
3	0.4104	0.4363	0.4337	0.3973	0.4041	0.4291	0.4085	0.4378	0.4441	0.4275	0.446	0.4551	0.42	0.4486	0.4494
3.5	0.4477	0.478	0.4708	0.4376	0.454	0.4707	0.4518	0.4902	0.4983	0.4723	0.5069	0.501	0.463	0.4999	0.5061
4	0.4746	0.5118	0.4974	0.4711	0.4898	0.5029	0.4883	0.5171	0.5239	0.5059	0.5462	0.5377	0.4967	0.5387	0.5546
4.5	0.4942	0.5353	0.5137	0.4988	0.5109	0.5243	0.5117	0.5391	0.5403	0.5329	0.5673	0.5596	0.5204	0.5575	0.5834
5	0.5147	0.5603	0.5304	0.5284	0.539	0.5462	0.5348	0.5674	0.5612	0.5524	0.5926	0.5859	0.538	0.574	0.6043
5.5	0.5371	0.5853	0.5509	0.5497	0.5588	0.5636	0.5543	0.5837	0.5847	0.572	0.6097	0.6109	0.5579	0.592	0.6339
6	0.557	0.609	0.5722	0.5726	0.5823	0.582	0.5758	0.6044	0.5993	0.5862	0.6316	0.6316	0.5762	0.6134	0.6576
6.5	0.5788	0.633	0.5977	0.5934	0.6007	0.5995	0.5911	0.6188	0.6159	0.6044	0.6512	0.6505	0.597	0.6371	0.6868
7	0.6022	0.6627	0.626	0.6146	0.6257	0.6171	0.6074	0.6442	0.6365	0.6207	0.6796	0.676	0.6187	0.665	0.7181
7.5	0.6276	0.6922	0.6475	0.6352	0.6467	0.6358	0.6277	0.6608	0.6557	0.6417	0.6992	0.6977	0.6379	0.6897	0.7482
8	0.6534	0.7121	0.666	0.6557	0.6706	0.6564	0.6441	0.6761	0.672	0.6591	0.7175	0.7181	0.6579	0.7071	0.7673
8.5	0.6715	0.7357	0.6885	0.6716	0.6868	0.6743	0.6593	0.6941	0.6854	0.6726	0.7375	0.7378	0.6715	0.7246	0.7879
9	0.6907	0.7541	0.7103	0.6899	0.703	0.693	0.6745	0.709	0.7001	0.6878	0.7507	0.7584	0.688	0.7407	0.8077
9.5	0.7114	0.7651	0.7191	0.7019	0.7263	0.7091	0.6874	0.7244	0.7204	0.702	0.7711	0.7736	0.7074	0.7631	0.8263
10	0.7174	0.7752	0.7336	0.7202	0.7452	0.7251	0.7045	0.739	0.7401	0.7176	0.7859	0.7923	0.7199	0.7773	0.8394
10.5	0.7249	0.7829	0.7458	0.7369	0.7565	0.7405	0.7197	0.7603	0.7541	0.7332	0.8078	0.8138	0.7291	0.7911	0.8557
11	0.7368	0.7917	0.7583	0.7501	0.7729	0.7602	0.7337	0.7756	0.7696	0.7499	0.8233	0.8293	0.7375	0.8024	0.867
11.5	0.7514	0.8058	0.771	0.7709	0.7942	0.7743	0.7477	0.7858	0.7859	0.7639	0.8362	0.8425	0.7497	0.8158	0.8792
12	0.7573	0.8145	0.7787	0.7785	0.7952	0.7773	0.7537	0.7923	0.7911	0.7677	0.8466	0.8497	0.757	0.8238	0.8885
12.5	0.7745	0.8301	0.7904	0.7947	0.8096	0.7947	0.7666	0.8043	0.8042	0.7846	0.8594	0.8641	0.7738	0.8331	0.9014
13	0.7878	0.8429	0.8028	0.8007	0.8215	0.8083	0.7759	0.8167	0.8155	0.7953	0.8692	0.8735	0.7864	0.8433	0.915
13.5	0.8381	0.8546	0.815	0.8121	0.8313	0.8178	0.7851	0.8251	0.8244	0.8023	0.8743	0.8821	0.7966	0.8507	0.9246
14	0.8414	0.8654	0.8262	0.8237	0.84	0.8258	0.7928	0.831	0.8345	0.8104	0.8877	0.8899	0.8046	0.8609	0.9332
14.5	0.8424	0.8792	0.839	0.8392	0.8544	0.8383	0.8066	0.8445	0.8464	0.8263	0.896	0.9022	0.8193	0.8724	0.9434
15	0.8664	0.891	0.8544	0.848	0.864	0.8532	0.8186	0.8523	0.8587	0.8376	0.9071	0.913	0.8286	0.8824	0.953
15.5	0.8793	0.9044	0.8625	0.8598	0.8724	0.856	0.8286	0.8614	0.8675	0.8455	0.9134	0.9225	0.8398	0.8902	0.9616
16	0.8882	0.9146	0.8718	0.8654	0.8802	0.8681	0.8352	0.8673	0.8757	0.8561	0.9236	0.9308	0.8473	0.8984	0.9714
16.5	0.8909	0.9274	0.8808	0.8746	0.8873	0.8757	0.8463	0.8754	0.8814	0.863	0.931	0.9397	0.857	0.905	0.9812
17	0.904	0.9378	0.8947	0.8839	0.8965	0.8884	0.8524	0.8861	0.8945	0.8719	0.9375	0.9478	0.8627	0.9163	0.9895
17.5	0.9146	0.9513	0.9041	0.8944	0.9085	0.8985	0.8627	0.8937	0.9043	0.8793	0.9454	0.9577	0.87	0.9245	0.998
18	0.9266	0.9608	0.9139	0.9039	0.9135	0.905	0.873	0.8995	0.9111	0.888	0.9508	0.9658	0.8772	0.9268	1.0055
18.5	0.9354	0.9679	0.9217	0.9083	0.9191	0.9104	0.8789	0.9064	0.9176	0.8919	0.9546	0.9706	0.8859	0.9322	1.0114
19	0.9418	0.9732	0.9317	0.9137	0.9209	0.918	0.8808	0.9109	0.9242	0.8963	0.9589	0.9766	0.8897	0.9362	1.0164
19.5	0.9472	0.9779	0.9354	0.9163	0.9267	0.9234	0.8858	0.9127	0.9291	0.9004	0.9618	0.9799	0.8925	0.9402	1.021
20	0.95	0.9836	0.9385	0.9191	0.9283	0.9256	0.8876	0.9147	0.9315	0.9031	0.9646	0.9841	0.8962	0.944	1.0217
20.5	0.9602	0.9934	0.9482	0.927	0.9323	0.9317	0.8959	0.9209	0.9369	0.9104	0.9692	0.9899	0.9027	0.9461	1.0297
21	0.964	0.999	0.9526	0.9288	0.9363	0.9357	0.8963	0.9226	0.9401	0.9123	0.9717	0.9927	0.9052	0.9514	1.0326
21.5	0.9675	1.0017	0.9544	0.9307	0.9379	0.936	0.8992	0.9224	0.9426	0.9137	0.9706	0.9932	0.9059	0.9517	1.0341
22	0.9643	1.0082	0.9585	0.9346	0.9391	0.9382	0.9026	0.926	0.9454	0.9174	0.9753	0.9974	0.9093	0.9541	1.0365
22.5	0.9677	1.0121	0.9628	0.9375	0.9446	0.942	0.9057	0.9291	0.9494	0.9219	0.9785	1.0009	0.9134	0.9588	1.0405
23	0.9769	1.0231	0.971	0.9434	0.9501	0.9487	0.9113	0.9374	0.955	0.9273	0.9859	1.0073	0.9205	0.9647	1.0482
23.5	0.9815	1.0254	0.9745	0.9463	0.9513	0.9508	0.9171	0.9375	0.958	0.9305	0.9873	1.0085	0.9213	0.967	1.0497
24	0.987	1.0332	0.984	0.9512	0.9585	0.9573	0.9186	0.9435	0.9644	0.9358	0.9928	1.0157	0.9281	0.9745	1.0548
Supplementary Fig. 3d
Bacteria CFU/ well
wild-type	P1150::PssrA	PsinR::PssrA	PyfiR::PssrA	PaceB::PssrA
340000	390000	350000	400000	310000
450000	410000	460000	370000	430000
370000	360000	420000	350000	380000
Supplementary Fig. 3e
hpi/ Nitrite (μM)	wild-type			PyfiR::PssrA
0	0.09	0.24	0.13	0.08	0.12	0.21
8	10.8	14.71	14.32	11.17	14.89	15.59
16	18.75	13.17	15.05	19.29	20.09	14.56
24	15.96	18.13	23.17	16.76	17.08	15.01

## Sheet: Supplementary Fig. 4
Hours post-infection	ONOO (ng/L)
4	1.12	1.44
8	1.17	1.39
16	2.31	2.61
20	3.96	4.43
24	6.49	6.78
28	7.78	7.61

## Sheet: Supplementary Fig. 5
Supplementary Fig. 5a				Supplementary Fig. 5b
Fold change in intracellular ssaG gene transcription (U937 cells at 8 hpi relative to that in RPMI medium)				Fold change in intracellular ssrA gene transcription (U837 cells 8 h relative to that in RPMI medium)
untreated	+ 20 μM NO			wild-type	PpspA::PssrA	P1642::PssrA
3.32	5.12			3.74	11.15	20.07
2.43	5.37			6.35	15.54	29.35
4.33	7.32			6.84	14.39	21.46
Supplementary Fig. 5c
Increase in bacterial burden(U937 cells; 16 h/2 h)
wild-type	PpspA::PssrA	P1642::PssrA
1.27	1.89	2.32
1.68	3.64	2.63
1.74	2.33	2.57
