# Supplementary material for: Nitric oxide is a host cue for Salmonella Typhimurium systemic infection in mice
Source: Commun Biol. 2023 May 9;6:501. doi: 10.1038/s42003-023-04876-1 (PMC10169850; doi:10.1038/s42003-023-04876-1)
Supplement: Supplementary file 5 — Supplementary Data 2 [file 42003_2023_4876_MOESM5_ESM.xlsx]

## Sheet: Sheet1
Supplementary Data 1 Primers used in this study
Target gene		Primer sequence (5'–3')
Primers for construction of mutants
P1150::PssrA	F	TCTACATATACCTTGTCACAGGCGATTCTATCATTCGGGTGTAGGCTGGAGCTGCTTCG
	R	GAAAAGGTTATCGGCGGTCATATGAATATCCTCCTTAG
	F	CTAAGGAGGATATTCATATGACCGCCGATAACCTTTTC
	R	GATGTTTGCAGCGTATTCTTGAGATTGAGCAAATTCATCGGTTGGGTTTGGGTATG
PyfiR::PssrA	F	TCTACATATACCTTGTCACAGGCGATTCTATCATTCGGGTGTAGGCTGGAGCTGCTTCG
	R	GGTTTAAACATCCTCGTGGAGCATATGAATATCCTCCTTAG
	F	CTAAGGAGGATATTCATATGCTCCACGAGGATGTTTAAACC
	R	GATGTTTGCAGCGTATTCTTGAGATTGAGCAAATTCATTAACAAGTCCCCACCATCTT
PaceB::PssrA	F	TCTACATATACCTTGTCACAGGCGATTCTATCATTCGGGTGTAGGCTGGAGCTGCTTCG
	R	GTATGTTTTGCGGATCGTTCATATGAATATCCTCCTTAG
	F	CTAAGGAGGATATTCATATGAACGATCCGCAAAACATAC
	R	GATGTTTGCAGCGTATTCTTGAGATTGAGCAAATTCATCATGCAGCTCCTCGTTGT
PphnA::PssrA	F	TCTACATATACCTTGTCACAGGCGATTCTATCATTCGGGTGTAGGCTGGAGCTGCTTCG
	R	GACATATATGTGTGAAGTTGACATATGAATATCCTCCTTAG
	F	CTAAGGAGGATATTCATATGTCAACTTCACACATATATGTC
	R	GATGTTTGCAGCGTATTCTTGAGATTGAGCAAATTCATGTTGGTATCCTCAAAAAGT
P0658::PssrA	F	TCTACATATACCTTGTCACAGGCGATTCTATCATTCGGGTGTAGGCTGGAGCTGCTTCG
	R	TCTGGAGTCTATATGGATGCATATGAATATCCTCCTTAG
	F	CTAAGGAGGATATTCATATGCATCCATATAGACTCCAGA
	R	GATGTTTGCAGCGTATTCTTGAGATTGAGCAAATTCATCTTCTTTCTCCGCCAAAT
PsinR::PssrA	F	TCTACATATACCTTGTCACAGGCGATTCTATCATTCGGGTGTAGGCTGGAGCTGCTTCG
	R	GATTATTCTTACTTGAGTCCCATATGAATATCCTCCTTAG
	F	CTAAGGAGGATATTCATATGGGACTCAAGTAAGAATAATC
	R	GATGTTTGCAGCGTATTCTTGAGATTGAGCAAATTCATATCTTCCGTTGATAAAAG
P2773::PssrA	F	TCTACATATACCTTGTCACAGGCGATTCTATCATTCGGGTGTAGGCTGGAGCTGCTTCG
	R	TGCATTTTTTGATGAGTGCATATGAATATCCTCCTTAG
	F	CTAAGGAGGATATTCATATGCACTCATCAAAAAATGCA
	R	GATGTTTGCAGCGTATTCTTGAGATTGAGCAAATTCATTAGTTCCTACCTATTTCTTC
PpspA::PssrA	F	TCTACATATACCTTGTCACAGGCGATTCTATCATTCGGGTGTAGGCTGGAGCTGCTTCG
	R	TGTTTTTGGATGAACTGGCGCATATGAATATCCTCCTTAG
	F	CTAAGGAGGATATTCATATGCGCCAGTTCATCCAAAAACA
	R	GATGTTTGCAGCGTATTCTTGAGATTGAGCAAATTCATAATTCAATCCTCACATAATG
P1642::PssrA	F	TCTACATATACCTTGTCACAGGCGATTCTATCATTCGGGTGTAGGCTGGAGCTGCTTCG
	R	GCATCAGGCGATAGCCAATGCATATGAATATCCTCCTTAG
	F	CTAAGGAGGATATTCATATGCATTGGCTATCGCCTGATGC
	R	GATGTTTGCAGCGTATTCTTGAGATTGAGCAAATTCATGTTGCTATCGCCGGATTATT
fnr	F	GCTGGCGGCCCTCGCCGGTCATACCCGCAACGTCGCTGACTACAAAGACCATGACGGTG
	R	ATATGGCAGAAGATAACATCAATGGTTTAGCTGACGTTTACGCCCCGCCCTGCCACTCA
qRT-PCR primers
16S rRNA	F	GAAAGCGTGGGGAGCAAAC
	R	ACATGCTCCACCGCTTGTG
ssrA	F	CTGGACCTCTTGCTGGCTGAT
	R	TGGCGTAAGTCGGTTAGTTCCT
ssrB	F	AAGTTCTGTTAGCGGCATTGC
	R	AGCAGTTGATGATTGGTCGTGT
ssaG	F	TGGATATGCTCTCCCACATGG
	R	CTGCTGTAAGGCAAATTGCG
sifA	F	ATGATGCCACCATTATTCTTCG
	R	CGTCATTTGTGGATGCGATT
fnr	F	CCATTCAGAAAGGGCAAACTC
	R	CACCAGGTCGCCTGCTAAAT
phoP	F	GATTCAGGTCACCAGGTCGAT
	R	AGCGGCGTATTAAGGAAAGG
phoQ	F	TAACAAATACCGCACGACCCT
	R	ATCCGGCTGATCTGTTCCAG
sipC	F	ATGTCTTCCAGTGCCGTTGC
	R	GGAGCTTGCCGTCGTTTTAG
ssaE	F	AAGATTTGCTGCTTCATTCG
	R	GCAATAAGGTGTTTTGCTGA
sscA	F	CATTTGACTACTGGTTTCGGTT
	R	GCCTTTAACGCTTTGATTGC
ssaV	F	CTCACAATCAGCACATCACG
	R	TAAATACGACCAACCCAACG
Primers for EMSAs and ChIP-qPCR
PphoPQ	F	TTATCCTGCCAGCCTTCGCG
	R	GCCGAAGGAATGAAACAGTT
PssrA	F	CCTTGTCACAGGCGATTCTA
	R	CCATTGATATATAAGCTGCG
PssrB	F	GCAAGATTTTCCAATCACTG
	R	AATGAGGCCAGGGTAATAAG
PhmpA	F	TGGGACTTCGGCCAACAG
	R	ATTTCTTTGAGCTCCGGGTT
